# Supplementary material for: Identification of efficient prokaryotic cell-penetrating peptides with applications in bacterial biotechnology
Source: Commun Biol. 2021 Feb 15;4:205. doi: 10.1038/s42003-021-01726-w (PMC7884711; doi:10.1038/s42003-021-01726-w)
Supplement: Supplementary file 4 — Supplementary Data 1 [file 42003_2021_1726_MOESM4_ESM.xlsx]

## Sheet: Figure 2b
CPP name	CPP treatment methods
	Control					Chemical (CaCl2) method - DW					Chemical (CaCl2) method - Tris buffer					Electrooration - DW					Electrooration - Tris buffer
R9-TAT	29.4004	32.4749	29.0426			1405.86	216.364	286.408			247.778	278.483	297.356			871.282	655.834	728.231			1652.65	2400.94	906.944	1858.43
Rev(34-50)	29.8568	31.0533	36.163			228.73	679.736	805.596			103.028	97.4338	68.163			772.285	531.205	564.956			1419.77	1626.5	1629.96	1157.23
ppTG1	21.8791	18.0245	15.0301			201.023	237.812	176.507			251.992	38.28	55.663	85.7449	220.921	116.793	316.678	302.379			299.308	307.97	322.066
Penetratin	108.248	135.284	130.877			134.244	173.67	170.238			29.4497	24.3955	28.6202			634.038	587.6	471.96			794.592	585.819	1028.54	181.291
R9	25.9281	26.1902	26.2981			499.572	692.981	677.991			367.356	365.075	335.329			969.888	975.402	709.389			2062.46	1870.94	1882.59	2411.53

## Sheet: Figure 3a
CPP number	Fluorescence (A.U.)
1	1500.54	2200	2365.5	2011.55
2	77.8629	85.9145	71.8866	78.1096
3	47.5158	45.4867	38.3139	40.1734
4	62.2992	69.435	61.8552	52.5084
5	64.2867	47.0455	43.7274
6	1533.3	1895.55	2121.33	1665.18
7	35.793	27.2417	24.7563
8	137.302	133.164	95.7054	104.5
9	47.5651	42.4214	49.9797	45.3818
10	2224.81	2122.73	1744.55	1762.93
11	803.254	1060.2	996.395	1034.77
12	885.371	682.982	706.246	860.79
13	1076.11	1256.48	1468.14
14	1652.65	2400.94	906.944	1858.43
15	1419.77	1626.5	1629.96	1157.23
16	251.992	38.28	55.663	85.7449	220.921
17	585.819	1028.54	181.291	794.592
18	2768.64	2222.34	2383.4	2184.54
19	740.853	893.683	291.493
20	818.605	809.69	762.866	774.862
21	148.77	77.906	101.173	101.219
22	12.5632	8.90584	17.6112
23	2507.16	1949.49	1851.46	1295.61
24	2062.46	1870.94	1882.59	2411.53
25	667.358	802.247	1081.23
26	992.529	1092.23	1949.05
27	358.424	690.904	575.322	689.34
28	1560.57	953.988	1261.4
29	651.821	395.941	508.195	380.84
30	692.099	336.023	427.44	447.481
31	1101.09	879.155	1227.15	774.546
32	643.299	668.086	504.996	476.505
33	1503.87	1260.46	1067.37	1177.31
34	3011.51	2156.74	2563.6
35	507.79	597.752	468.414	380.724
36	2551.96	2039.11	2470.86	3045.98
37	1590.14	2109.6	1916.82	1697.86
38	108.659	124.577	93.5545
39	159.59	147.162	123.421
40	2778.11	2516.67	2772.06
41	406.486	379.436	333.568	333.34
42	245.564	270.49	199.259	243.039
43	1159.33	1125.19	986.509
44	938.003	1104.92	813.839	638.716
45	3451.3	2232.49	3258.97	2407.12
46	1514.59	890.969	1195.77	1238.47
47	423.746	414.676	338.949	381.378
48	1254.24	1404.41	1269.05	1551.87
49	416.252	288.508	278.616	341.324
50	299.379	223.161	142.293	519.277
51	374.261	384.656	347.556	312.821
52	56.3831	45.8336	70.963
53	203.166	258.417	256.413	282.686
54	1142.69	658.961	1005.87	661.49
55	2425.91	2247.19	2675.46
56	810.638	770.993	724.913	556.057
57	29.3418	27.3589	25.7461
58	47.2275	42.4908	40.7547	32.37
59	2880.77	3269.19	2041.01	2659.43
60	364.883	339.122	367.477	285.752
61	1718.87	1508.98	1290.86
62	900.412	813.993	897.846	612.526
63	30.674	28.5739	22.6624	24.8395
64	866.935	1023.59	1186.07	867.998
65	71.8974	66.8925	66.9141	50.5764
66	35.4075	33.4709	29.4898	32.1726
67	3474.86	2600.35	2621.96	2589.96
68	2052.1	2253.33	2327.56
69	178.826	230.799	409.283	338.496
70	4059.37	3840.74	4329.53	3943.59
71	2872.05	3132.38	3567	3493.58
72	25.4563	23.8034	21.7959	22.2307
73	2186.12	1978.11	1602.16	1876.9
74	544.024	257.902	162.849
75	1496.44	777.219	434.339	356.227
76	1658.61	1988.37	1938.28	1447.44
77	3142.39	2178.46	2211.2	2184.97
78	1785.41	1720.09	1959.63	1724
79	233.75	218.421	172.517	138.164
80	1505.42	1286.69	1496.94	1440.11
81	114.777	86.576	101.924	105.254
82	68.5268	63.1272	58.4338	55.6276
83	55.1681	54.2029	50.5918	44.7481
84	527.393	594.536	378.708	401.543
85	643.255	815.239	790.307	797.319
86	583.141	484.61	579.623	443.158
87	2316.2	1559.5	2008.7	1325.76
88	1226.45	800.727	919.383	936.399
89	804.88	718.567	777.309	764.564
90	1282.67	987.737	1234.49	1230.36
91	949.289	770.179	889.128	662.603
92	2239.05	1686.44	2038.41	1582.82
93	232.212	122.828	111.542
94	365.253	203.191	172.788	138.923
95	1420.81	1212.12	1435.44	2091.72
96	4429.99	3966.7	3204.11	3151.14
97	2511.32	1671.87	1955.6	2012.98
98	71.5982	65.9766	69.6401	59.8986

## Sheet: Figure 3b
Disorder propensity value
Top 15 CPPs	Bottom 15 CPPs
1	0.8229
0.9994	0.5253
0.9861	0.2865
1	0.4951
1	0.9009
1	0.996
1	0.6906
1	0.9775
0.9684	0.2402
1	0.773
0.9899	0.7724
1	0.5674
0.9829	0.9824
0.9989	0.5514
0.9488	0.4031

## Sheet: Figure 3c
pI value
Top 15 CPPs	Bottom 15 CPPs
13.33	10.02
13.53	5.11
13.33	5.85
13.33	9.86
12.71	8.99
12.82	8.93
12.83	6.09
11.67	5.97
13.6	10.05
13.33	10.4
13.17	9.8
11.67	9.8
13.66	10.28
13.6	7.95
13.16	12.9

## Sheet: Figure 3d
Net charge (at pH=7.0)
Top 15 CPPs	Bottom 15 CPPs
7.9983	1.1099
7.9989	-0.092
7.9983	-0.1822
7.9983	3.726
9.9071	0.908
7.9975	0.9084
5.998	-0.0011
8.9962	-0.1817
8.9989	1.9966
7.9983	1.9995
7.998	1.1096
10.0026	0.9978
9.9989	0.9986
8.9989	-0.0009
9.908	6.908

## Sheet: Figure 3e
Hydrophobicity
Top 15 CPPs	Bottom 15 CPPs
-4.65	23.4
-3.22	32.82
10.68	1.29
0.52	20.81
-7.62	19.78
-2.75	1.78
1.69	31.14
-1.34	3.44
0.77	44.88
-4.78	24.01
13.25	22.73
-19.45	30.17
-5.47	18.32
0.77	39.98
-4.63	32.18

## Sheet: Figure 3f
CPP Number	Max OD (%)
1	99.4571	95.7348	108.414
2	67.2354	74.2148	83.5207
3	80.6126	70.7251	84.335
4	105.39	108.414	107.251
5	55.1377	70.3761	94.4552
6	87.1268	82.3575	80.9616
7	74.6801	85.8472	80.38
8	66.5374	72.0046	62.5824
9	99.4571	85.1493	68.2823
10	39.4339	61.0702	58.3947
11	73.1679	82.5901	82.1248
12	93.8736	71.1904	77.5882
13	58.511	76.5413	55.1377
14	76.3087	63.2803	64.6762
15	73.0516	73.4005	79.5657
16	61.1865	69.0965	63.3967
17	53.7418	64.2109	52.6948
18	104.11	93.4083	100.853
19	77.9848	74.1744	85.0974
20	13.5902	15.1143	13.3362
21	71.1262	76.5876	81.5411
22	107.197	92.9721	92.9721
23	109.23	111.389	90.5589
24	65.2837	61.7274	70.2371
25	56.7739	48.0102	52.4556
26	64.0135	54.6147	54.2337
27	60.0762	68.2049	55.3768
28	77.7307	72.0152	67.0618
29	57.1549	52.2015	68.0779
30	66.9348	72.5233	73.4124
31	14.8603	14.9873	15.4953
32	65.2837	58.5521	53.8527
33	61.4733	53.5986	64.2676
34	68.0779	69.094	62.7434
35	73.9204	71.1262	63.7595
36	58.4251	60.4572	62.7434
37	96.4013	93.4801	76.0796
38	60.5017	64.3144	47.4582
39	55.2843	52.4749	30.903
40	97.5251	96.2207	97.9264
41	60.5017	68.5284	53.8796
42	90.903	27.0903	26.5886
43	62.0067	71.3378	74.4482
44	40.8361	55.3846	54.1806
45	75.4515	62.3077	70.8361
46	47.2575	49.0635	75.2508
47	35.4181	31.7057	20.0669
48	73.6455	63.913	43.6455
49	47.0569	44.5485	58.2943
50	74.8495	62.408	60.5017
51	96.9231	89.398	91.9064
52	58.3946	48.7625	52.3746
53	50.6689	42.0401	26.8896
54	21.9732	21.8729	19.7659
55	31.9063	22.8762	24.1806
56	78.6012	79.4363	72.8601
57	96.6597	92.7975	90.501
58	91.3361	94.572	85.4906
59	76.3048	81.6284	81.8372
60	89.9791	81.9415	86.952
61	66.7015	67.2234	61.0647
62	74.6347	81.524	85.4906
63	69.833	72.8601	66.2839
64	79.8539	89.8747	71.7119
65	81.6284	65.8664	66.8059
66	77.8706	74.8434	65.2401
67	60.9603	54.071	61.2735
68	80.6889	87.1607	79.5407
69	66.5971	97.7036	94.4676
70	81.1065	82.6722	78.7056
71	73.904	87.9958	80.3758
72	97.9123	115.449	59.2902
73	74.9478	75.0522	81.9415
74	101.357	99.1649	93.4238
75	75.3899	78.0936	77.4697
76	75.3899	68.2149	66.2392
77	77.8856	83.3969	76.1179
78	96.6031	95.9792	83.1889
79	69.4627	60.9359	62.0797
80	65.3033	60	55.5286
81	81.2132	61.6638	58.2322
82	69.5667	63.7435	66.6551
83	66.0312	65.7192	73.4142
84	72.0624	58.4402	60.312
85	77.9896	76.3258	78.1976
86	73.6222	60.8319	73.4142
87	84.7487	73.1022	76.9497
88	76.1179	64.7834	78.0936
89	74.662	47.8336	74.0381
90	74.0381	78.1976	54.1768
91	69.5667	72.9983	77.1577
92	61.9757	59.1681	67.799
93	69.6707	64.6794	54.5927
94	10.7143	40.7143	37.1429
95	81.7347	79.5918	87.0408
96	80.7143	88.7755	86.7347
97	82.1429	86.5306	73.0612
98	69.7959	63.6735	62.9592

## Sheet: Figure 5b
CPP number	Fluorescence (A.U.)
99	1775.57	1699.64	2300.88	1703.43
100	1609.63	1633.97	1590.78
101	1497.33	1160.28	1287.22
102	2172.75	1601.83	1454.91
103	1353.66	2164.76	1613.06
104	1937.69	1612.37	1950.6	1818.6	2048.17
105	1705.87	1434.17	1569.12
106	1692.18	1363.72	1800.18
107	1685.3	1889.47	1992.59

## Sheet: Figure 5c
CPP Number	Max OD (%)
99	65.4082	70.4082	75.3061	64.7959	86.9388
100	75.5102	69.5918	69.4898	98.6735	73.7755
101	157.959	65	59.3878	63.9796	67.3469
102	87.449	65.7143	64.898	74.7959	63.9796
103	68.6735	63.2653	59.7959	63.6735	65.6122
104	81.2245	65.7143	67.2449	64.7959	90.9184
105	143.98	86.3265	120.816	130.51	68.0612
106	122.857	113.163	148.469	112.143	132.551
107	117.347	80.2041	119.184	112.551	114.694

## Sheet: Figure 6b
Protein	Normalized penetration efficiency
GFP (no CPP)	1.00265	0.961447	1.03699
CPP 70-GFP	9.36725	16.9215	11.091
CPP 96-GFP	3.28266	1.99844	1.86796
CPP 71-GFP	4.14796	4.52567	3.60543
CPP 45-GFP	7.5611	13.2474	9.63508
CPP 67-GFP	3.68784	3.17278	2.74699

[truncated: 6 more sheets: Figure 7b, Figure 7e, Figure 8a, Figure 8b, Figure 8f, Figure 8g]
