# Supplementary material for: Identification of efficient prokaryotic cell-penetrating peptides with applications in bacterial biotechnology
Source: Commun Biol. 2021 Feb 15;4:205. doi: 10.1038/s42003-021-01726-w (PMC7884711; doi:10.1038/s42003-021-01726-w)
Supplement: Supplementary file 5 — Supplementary Data 2 [file 42003_2021_1726_MOESM5_ESM.xlsx]

## Sheet: Sheet1
Supplementary Data 2. List of CPPs used in this study
Number	Sequence	Disorder propensity	Instability index	Hydrophobicity	pI	Net charge at pH 7	Growth rate (%)	Anti-bacterial activity	Penetration efficiency (TAMRA FI)	CPP name
1	RRRRRRRR	1	509.95	1.07	13.53	7.9989	101.202	Safe	2019.39	R9-GFP
2	CRNGRGPDC	0.6374	-11.91	3.12	7.99	-0.0025	74.9903	Safe	78.4434	iNGR
3	CRGDKGDPC	0.6906	-27.79	3.44	5.97	-0.1817	78.5576	Safe	42.8725	iRGD
4	IPLVVPLC	0.5253	29.23	32.82	5.11	-0.092	107.018	Safe	61.5244	IPL
5	LCLRPVG	0.9009	106.5	19.78	8.99	0.908	73.323	Safe	51.6865	Xentry peptides
6	CGNKRTR	0.9972	76.84	2.06	11.38	2.9077	83.482	Safe	1803.84	tLyp-1
7	TWLKYH	0.7724	10.27	22.73	9.8	1.1096	80.3024	Safe	29.2637	Peptide 1-NTCSΔ
8	CTWLKY	0.8488	44.03	22.96	8.81	0.9069	67.0415	Safe	117.668	Peptide 1-NTHSΔ
9	AAAWFW	0.9775	8.33	31.14	6.09	-0.0011	84.2962	Safe	46.337	PAF95
10	KFFKFFKFFK	0.27	-36.09	43.87	11.11	3.9977	52.9663	Safe	1963.76	CPP-PNA
11	RRWWRRWRR	0.3762	327.11	29.59	13.33	5.9989	79.2943	Safe	973.655	R6W3
12	CRRGRRPDC	0.6906	139.77	3.39	10.92	2.8178	80.8841	Safe	783.847	No name (manually designed CPP)
13	CGRKRTR	0.9994	55.14	2.36	12.19	3.9077	63.3967	Safe	1266.91	No name (manually designed CPP)
14	GRRRRRRRRRPPQ	1	406.17	-4.48	13.6	8.9989	68.0884	Safe	1704.74	R9-TAT
15	TRQARRNRRRRWRERQR	0.8232	207.8	2.18	13.16	9.0001	75.3393	Safe	1458.36	Rev(34-50)
16	GLFKALLKLLKSLWKLLLKA	0.0609	-7.4	63.85	11.3	4.9974	64.5599	Safe	130.52	ppTG1
17	RQIKIWFPNRRMKWKK	0.7229	58.64	36.46	12.83	6.9977	56.8825	Safe	647.56	Penetratin
18	KHKHKHKHKHKHKHKHKH	1	114.69	-19.45	11.67	10.0026	99.4572	Safe	2389.73	(KH)9
19	RKKRRRESRKKRRRES	0.9545	229.44	-10.17	12.74	10.0001	79.0855	Safe	642.01	DPV3
20	KALKKLLAKWLAAAKALL	0.2038	6.87	46.12	11.3	4.9974	14.0135	Cytotoxic	791.506	KLA10
21	KKLFKKILKYLKKLFKKILKYL	0.1362	-13.62	54.24	10.98	9.9943	76.4183	Safe	107.267	2BP100
22	MVRRFLVTLRIRRACGPPRVRV	0.4031	91.81	39.98	12.9	6.908	97.7138	Safe	13.0267	ARF(1-22)
23	LLLFLLKKRKKRKY	0.5379	49.79	33.08	11.82	6.9966	103.726	Safe	1900.93	dhvar5
24	RRRRRRRRR	0.9989	518.04	0.77	13.6	8.9989	65.7494	Safe	2056.88	R9
25	KKKKKKKKKKKKKKKKKK	1	9.44	-24.36	11.91	17.9936	52.4132	Safe	850.278	K18
26	RRRQRRKKR	1	257.44	0.43	13.33	7.9983	57.6207	Safe	1344.6	Retro-Tat(57-49)
27	GWTLNSAGYLLGKINLKALAALAKKIL	0.1295	0.04	52.63	10.73	3.9969	61.2193	Safe	578.498	Transportan
28	RRRRRRRRRRRR	0.9856	534.23	-6.91	13.74	11.9989	72.2693	Safe	1258.65	R12
29	KCFQWQRNMRKVRGPPVSCIKR	0.6215	47.3	31.93	12.06	6.8162	59.1448	Safe	484.199	hLF peptide
30	RQIKIFFQNRRMKFKK	0.748	37.21	33.87	12.83	6.9977	70.9568	Safe	475.761	Pen-GFP
31	KKLFKKILKYL	0.5008	-10.22	34.59	10.85	4.9966	15.1143	Cytotoxic	995.484	BP100
32	KKICTRKPRFMSAWAQ	0.7595	33.09	29.96	11.67	4.9071	59.2295	Safe	573.221	M867
33	LLKKRKVVRLIKFLLK	0.1849	8.52	43.49	12.57	6.9974	59.7798	Safe	1252.25	E165
34	KKKKKKKKK	1	8.89	-1.34	11.67	8.9962	66.6384	Safe	2577.28	K9
35	QIKIWFQNRRMKWKK	0.697	36.2	33.43	12.56	5.9977	69.602	Safe	488.67	pAntp(44-58)
36	rrrrrrrrr (D form)	0.9684	518.04	0.77	13.6	8.9989	60.5419	Safe	2526.97	D-R9
37	GLRKRLRKFRNKIKEK	0.8659	65.73	19.4	12.53	7.9986	88.6537	Safe	1828.6	Sc18
38	RAWMRWYSPTTRRYG	0.552	115.07	31.88	12.02	3.9972	57.4247	Safe	108.93	No. 14-12
39	RAGLQFPVGRVHRLLRK	0.5909	53.15	33.52	12.97	5.1104	46.2207	Cytotoxic	143.391	Buforin II (5-21)
40	GRKRKKRT	1	90.25	1.69	12.83	5.998	97.2241	Safe	2688.95	2020-10-06
41	KMDCRWRWKCCKK	0.5261	122.43	21.14	10.24	4.7257	60.9699	Safe	363.207	Crot(27-39)
42	SYFILRRRRKRFPYFFTDVRVAA	0.2292	123.57	47.04	12.19	5.9976	48.194	Cytotoxic	239.588	HPV33L2-445/467
43	MVTVLFRRLRIRRACGPPRVRV	0.4108	91.81	39.39	12.9	6.908	69.2642	Safe	1090.34	M918
44	FLGKKFKKYFLQLLK	0.2126	9.73	45.83	10.85	4.9966	50.1338	Safe	873.871	M511
45	RKKRRQRRR	1	257.44	0.52	13.33	7.9983	69.5318	Safe	2837.47	Tat(49-57)
46	RQIRIWFQNRRMRWRR	0.4401	124.1	36.31	13.45	6.9989	57.1906	Safe	1209.95	PenArg
47	GIGKFLHSAKKWGKAFVGQIMNC	0.3935	-10.96	39.66	10.64	4.0186	29.0635	Cytotoxic	389.687	MG2d
48	YIVLRRRRKRVNTKRS	0.8564	186.41	15.52	12.82	7.9975	60.4013	Safe	1369.89	M591
49	CRWRWKCCKK	0.6174	123.56	17.8	10.41	4.7253	49.9666	Cytotoxic	331.175	CyLoP-1
50	VRLPPPVRLPPPVRLPPP	0.7092	127.14	35.92	12.81	2.9989	65.9197	Safe	296.027	PolyP 3 (SAP)
51	LLIILRRRIRKQAHAHSK	0.6167	98.21	32.77	12.97	6.2219	92.7425	Safe	354.823	pVEC
52	MDCRWRWKCCKK	0.4951	104.63	20.81	9.86	3.726	53.1773	Safe	57.7266	Crot(27-39) derivative (2)
53	KKALLALALHHLAHLALHLALALKKA	0.1309	3.08	53.86	11.11	4.445	39.8662	Cytotoxic	250.171	LAH4
54	GSRVQIRCRFRNSTR	0.83	30.4	17.66	12.68	4.908	21.204	Cytotoxic	867.253	HSV-1 glycoprotein C gene (gC)--Crystallins
55	GRKKRRQRRRPQ	1	227.68	-4.78	13.33	7.9983	26.3211	Cytotoxic	2449.52	HIV-1 TAT peptide--Crystallins
56	NYRWRCKNQN	0.9348	41.83	9.3	10.57	2.9069	76.9659	Safe	715.65	ECP(32-41)
57	YTFGLKTSFNVQ	0.5674	5.3	30.17	9.8	0.9978	93.3194	Safe	27.4823	Ypep-GFP
58	YTFGLKTSFNVQYTFGLKTSFNVQ	0.2402	2.57	44.88	10.05	1.9966	90.4662	Safe	40.7108	Ypep-GFP-Ypep
59	YGRKKRRQRRR	1	204.74	-2.75	12.82	7.9975	79.9235	Safe	2712.6	Tat(47-57)
60	RQIKIWFQNRRMKWKK	0.6939	46.6	34.91	12.83	6.9977	86.2909	Safe	339.308	Pen-GFP
61	RRRRRRRRRRR	0.9922	529.82	-5.58	13.7	10.9989	64.9965	Safe	1506.24	R11
62	RRRRRRR	1	499.54	1.32	13.45	6.9989	80.5498	Safe	806.194	R7
63	KLPVM	0.9824	68.06	18.32	10.28	0.9986	69.659	Safe	26.6874	CPPP-2
64	RQIKIQFQNRRKWKK	0.8456	44.01	24.53	12.83	6.9977	80.4802	Safe	986.147	Antennapedia
65	APWHLSSQYSRT	0.8229	84.42	23.4	10.02	1.1099	71.4335	Safe	64.0701	CTP (cardiac targetting peptide)
66	TVDNPASTTNKDKLFAVRK	0.773	5.8	24.01	10.4	1.9995	72.6514	Safe	32.6352	VP1 BC loop (V) peptides
67	GRKKRRQRRRPPQRKC	1	185.3	-7.62	12.71	9.9071	58.7683	Safe	2821.78	Tat
68	VSRRRRRRGGRRRR	0.9829	353.11	-5.47	13.66	9.9989	82.4635	Safe	2211	C24-LMWP
69	EARPALLTSRLRFIPK	0.6601	55.73	36.68	12.19	2.9998	86.2561	Safe	289.351	GV1001
70	GRKKRRQRRR	1	232.7	-4.65	13.33	7.9983	80.8281	Safe	4043.3	Tat(48-57)
71	GRKKRRQRRRMVSAL	0.9861	158.47	10.68	13.33	7.9983	80.7585	Safe	3266.25	TatsMTS (TMG)
72	MIIYRDLISH	0.5514	-7.91	32.18	7.95	-0.0009	90.8838	Safe	23.3215	TCTPPTD
73	RRLSYSRRRF	0.8945	200.1	19.75	12.68	4.9981	77.3138	Safe	1910.82	SynB3
74	KRIIQRILSRNS	0.8385	78.72	23.5	12.82	3.9986	97.9819	Safe	321.592	Peptide 1
75	KRIHPRLTRSIR	0.9547	74.55	19.75	12.97	5.1104	76.9844	Safe	766.057	Peptide 2
76	PPRLRKRRQLNM	0.9989	125.93	17.65	12.97	4.9986	69.948	Safe	1758.18	Peptide 3
77	PIRRRKKLRRLK	0.9899	154.27	13.25	13.17	7.998	79.1334	Safe	2429.25	Peptide 4
78	RRQRRTSKLMKR	1	140.77	7.93	13.17	6.9983	91.9237	Safe	1797.28	Peptide 5
79	MHKRPTTPSRKM	0.9995	179.12	9.56	12.53	4.1101	64.1594	Safe	190.713	Peptide 6
80	rrrrrrrrrcqcrrkn	0.6982	322.15	-8.84	12.93	11.8168	60.2773	Safe	1432.29	R9-GO-203
81	CNGRC	0.3184	-22.06	2.2	7.99	-0.0026	67.0364	Safe	102.133	NGR
82	CRGDC	0.2865	-8.98	1.29	5.85	-0.1822	66.6551	Safe	61.4288	RGD
83	CRGDK	0.996	-25.96	1.78	8.93	0.9084	68.3882	Safe	51.1777	CRGDK
84	GRKKRRQRRRPPQ	1	225.75	-4.7	13.33	7.9983	63.6049	Safe	475.545	Tat(48-60)
85	NYQRRCKNQN	0.9824	58.74	1.04	10.57	2.9069	77.5043	Safe	761.53	EDN(32-41)
86	NYQWRCKNQN	0.9141	1.46	10.25	9.82	1.9069	69.2894	Safe	522.633	ECP(32-41)R3Q
87	NYRRRCKNQN	0.9904	99.11	0.59	11.34	3.9069	78.2669	Safe	1802.54	ECP(32-41)W4R
88	YRWRCKNQN	0.9491	45.37	12.35	10.57	2.9069	72.9983	Safe	970.741	ECP(33-41)
89	NYRWRCKNQ	0.9491	45.37	14.9	10.57	2.9069	65.5113	Safe	766.33	ECP(32-40)
90	YRWRCKNQ	0.9624	49.79	13.5	10.57	2.9069	68.8042	Safe	1183.81	ECP(33-40)
91	NYRWRCKN	0.9604	59.21	14.45	10.57	2.9069	73.2409	Safe	817.8	ECP(32-39)
92	RWRCKNQN	0.9976	70.92	8.95	11.38	2.9077	62.9809	Safe	1886.68	ECP(34-41)
93	NYRWRCK	0.9684	66.24	13.14	10.57	2.9069	62.9809	Safe	155.527	ECP(32-38)
94	KLAKLAKKLAKLAK	0.6435	-14.97	27.3	11.44	5.9971	29.5238	Cytotoxic	220.039	KLA
95	RKKAAA	1	8.33	2.66	11.77	2.9983	82.7891	Safe	1540.02	PAF96
96	GGRRARRRRRR	0.9994	332.75	-3.22	13.53	7.9989	85.4082	Safe	3687.98	CTP
97	CVSRRRRRRGGRRRR	0.9488	325.21	-4.63	13.16	9.908	80.5782	Safe	2037.94	LMWP
98	CRGDKGPDC	0.687	-27.79	3.5	5.97	-0.1817	65.4762	Safe	66.7784	iRGD-CDD
